# Supplementary material for: Oral Manifestations in Patients with Inflammatory Bowel Disease: A Systematic Review and Meta-Analysis
Source: Dent J (Basel). 2026 Apr 23;14(5):250. doi: 10.3390/dj14050250 (PMC13206661; doi:10.3390/dj14050250)
Supplement: Supplementary file 1 [file dentistry-14-00250-s001.zip]

Archive with 1 entries (1 files):
- dentistry-4189005-supplementary.pdf
